# Supplementary material for: Planarian EGF repeat-containing genes megf6 and hemicentin are required to restrict the stem cell compartment
Source: PLoS Genet. 2020 Feb 20;16(2):e1008613. doi: 10.1371/journal.pgen.1008613 (PMC7059952; doi:10.1371/journal.pgen.1008613)
Supplement: S1 Data — (XLSX) [file pgen.1008613.s012.xlsx]

## Sheet: Fig 3B, S4A Fig
Trial	Condition	Total Piwi	Normal Piwi	Total H3P	Normal H3P	Ectopic Piwi	Ectopic H3P	% Normal H3P/Piwi	% Ectopic H3P/Piwi
1	Control	498	498	11	11	0	0	2.20884	N/A
1	Control	314	314	12	12	0	0	3.82166	N/A
1	Control	405	405	16	16	0	0	3.95062	N/A
1	Control	473	473	14	14	0	0	2.95983	N/A
1	Control	425	425	11	11	0	0	2.58824	N/A
1	Control	219	219	8	8	0	0	3.65297	N/A
1	Control	233	233	15	15	0	0	6.43777	N/A
1	Control	552	552	9	9	0	0	1.63043	N/A
1	Control	589	589	7	7	0	0	1.18846	N/A
1	Control	374	374	6	6	0	0	1.60428	N/A
1	Control	421	421	16	16	0	0	3.80048	N/A
1	Control	519	519	9	9	0	0	1.7341	N/A
1	Control	634	634	17	17	0	0	2.68139	N/A
1	Control	519	519	16	16	0	0	3.08285	N/A
1	Control	381	381	13	13	0	0	3.41207	N/A
1	Control	481	481	12	12	0	0	2.4948	N/A
2	Control	371	371	23	23	0	0	6.19946	N/A
2	Control	457.5	457.5	21.5	21.5	0	0	4.69945	N/A
2	Control	335.5	335.5	18	18	0	0	5.36513	N/A
2	Control	474.5	474.5	23	23	0	0	4.84721	N/A
2	Control	452.5	452.5	19	19	0	0	4.1989	N/A
2	Control	377	377	14	14	0	0	3.71353	N/A
2	Control	415	415	15	15	0	0	3.61446	N/A
2	Control	405.5	405.5	20	20	0	0	4.93218	N/A
1	megf6	400	340	5	4	60	1	1.17647	1.66667
1	megf6	306	288	11	6	18	5	2.08333	27.7778
1	megf6	397	374	7	5	23	2	1.3369	8.69565
1	megf6	389	362	11	8	27	3	2.20994	11.1111
1	megf6	468	407	17	12	61	5	2.9484	8.19672
1	megf6	489	455	6	6	34	0	1.31868	0
1	megf6	359	332	7	7	27	0	2.10843	0
1	megf6	328	271	3	2	57	1	0.738007	1.75439
1	megf6	453	375	8	6	78	2	1.6	2.5641
1	megf6	367	340	9	5	27	4	1.47059	14.8148
1	megf6	541	417	4	4	124	0	0.959233	0
1	megf6	562	510	15	15	52	0	2.94118	0
1	megf6	382	346	9	8	36	1	2.31214	2.77778
1	megf6	307	272	9	8	35	1	2.94118	2.85714
1	megf6	337	316	12	10	21	2	3.16456	9.52381
1	megf6	407	396	12	11	11	1	2.77778	9.09091
1	megf6	578	515	8	7	63	1	1.35922	1.5873
1	megf6	535	482	5	4	53	1	0.829876	1.88679
1	megf6	564	543	13	13	21	0	2.39411	0
1	megf6	572	489	5	3	83	2	0.613497	2.40964
2	megf6	418.5	372	20	18.5	46.5	1.5	4.97312	3.22581
2	megf6	277	234	21	18.5	43	2.5	7.90598	5.81395
2	megf6	371	323	23	15.5	48	7.5	4.79876	15.625
2	megf6	268	234.5	26.5	23.5	33.5	3	10.0213	8.95522
2	megf6	497	446.5	24.5	21	50.5	3.5	4.70325	6.93069
2	megf6	357	327.5	35.5	30.5	29.5	5	9.31298	16.9492
2	megf6	445	403	29.5	27	42	2.5	6.69975	5.95238
2	megf6	436.5	371.5	17.5	15	65	2.5	4.03769	3.84615
2	megf6	347.5	310	16	10.5	37.5	5.5	3.3871	14.6667
2	megf6	406.5	357.5	15	13.5	49	1.5	3.77622	3.06122
2	megf6	377	332	22.5	15.5	45	7	4.66867	15.5556
1	hmcn	334	262	8	5	72	3	1.9084	4.16667
1	hmcn	349	324	6	5	25	1	1.54321	4
1	hmcn	512	471	11	9	41	2	1.91083	4.87805
1	hmcn	319	270	8	7	49	1	2.59259	2.04082
1	hmcn	434	415	2	2	19	0	0.481928	0
1	hmcn	442	380	6	3	62	3	0.789474	4.83871
1	hmcn	627	616	3	2	11	1	0.324675	9.09091
1	hmcn	354	300	9	8	54	1	2.66667	1.85185
1	hmcn	523	510	16	14	13	2	2.7451	15.3846
1	hmcn	576	515	12	12	61	0	2.3301	0
1	hmcn	459	414	6	6	45	0	1.44928	0
1	hmcn	424	339	11	7	85	4	2.0649	4.70588
1	hmcn	450	403	10	5	47	5	1.24069	10.6383
1	hmcn	480	439	17	14	41	3	3.18907	7.31707
1	hmcn	374	320	4	4	54	0	1.25	0
1	hmcn	510	472	12	11	38	1	2.33051	2.63158
1	hmcn	504	447	10	7	57	3	1.566	5.26316
2	hmcn	413	341.5	18	14.5	71.5	3.5	4.24597	4.8951
2	hmcn	295.5	254	12.5	9	41.5	3.5	3.54331	8.43373
2	hmcn	399	341	18.5	14	58	4.5	4.10557	7.75862
2	hmcn	498	438.5	27	19	59.5	8	4.33295	13.4454
2	hmcn	378	319.5	18	16.5	58.5	1.5	5.16432	2.5641
2	hmcn	415	325.5	23.5	17	89.5	6.5	5.22273	7.26257
2	hmcn	427	354.5	20	15	72.5	5	4.23131	6.89655

## Sheet: S4C Fig
Trial	Condition	H3P	Area (um^2)	H3P/mm^2
1	Control	237	1.5075e+06	157.214
1	Control	379	1.97154e+06	192.235
1	Control	304	1.92111e+06	158.242
1	Control	307	1.7384e+06	176.599
1	Control	322	1.85805e+06	173.3
1	Control	329	1.85955e+06	176.925
1	Control	273	1.70907e+06	159.736
1	Control	299	1.85765e+06	160.956
1	Control	398	1.79407e+06	221.841
1	Control	231	1.53416e+06	150.571
2	Control	261	1.83335e+06	142.362
2	Control	221	1.56014e+06	141.654
2	Control	275	1.55489e+06	176.862
2	Control	277	1.498e+06	184.913
2	Control	270	1.72255e+06	156.744
2	Control	244	1.80703e+06	135.028
2	Control	325	1.90456e+06	170.643
2	Control	264	1.62657e+06	162.304
2	Control	336	1.58593e+06	211.863
2	Control	249	1.38483e+06	179.805
3	Control	419	2053000	204.092
3	Control	224	1604000	139.651
3	Control	252	1536000	164.062
3	Control	357	2117000	168.635
3	Control	278	1701000	163.433
3	Control	305	2.043e+06	149.29
3	Control	332	2.046e+06	162.268
3	Control	360	1812000	198.675
3	Control	407	2108000	193.074
3	Control	246	1907000	128.998
1	megf6	268	1.70742e+06	156.962
1	megf6	333	1.48232e+06	224.647
1	megf6	316	1.6488e+06	191.654
1	megf6	260	1.71034e+06	152.017
1	megf6	278	1.7979e+06	154.624
1	megf6	310	2.05885e+06	150.569
1	megf6	248	1.74796e+06	141.88
1	megf6	208	1.66952e+06	124.586
1	megf6	301	1.6457e+06	182.901
1	megf6	300	1.95735e+06	153.268
2	megf6	311	2.33008e+06	133.472
2	megf6	313	2.19715e+06	142.457
2	megf6	279	2.10453e+06	132.571
2	megf6	280	2.2148e+06	126.423
2	megf6	290	2.132e+06	136.023
2	megf6	217	1.7815e+06	121.807
2	megf6	369	2.21966e+06	166.241
2	megf6	417	2.54627e+06	163.769
2	megf6	223	1.87932e+06	118.66
2	megf6	423	2.26357e+06	186.873
2	megf6	327	2.3587e+06	138.636
3	megf6	409	2334000	175.236
3	megf6	340	2.05e+06	165.854
3	megf6	282	1945000	144.987
3	megf6	363	2.031e+06	178.73
3	megf6	321	2246000	142.921
3	megf6	295	1996000	147.796
3	megf6	262	1898000	138.04
3	megf6	383	2.007e+06	190.832
3	megf6	442	2166000	204.063
3	megf6	261	1772000	147.291
1	hmcn	281	1.78558e+06	157.372
1	hmcn	235	1.36819e+06	171.76
1	hmcn	292	1.62674e+06	179.5
1	hmcn	274	1.62969e+06	168.13
1	hmcn	294	1.73844e+06	169.117
1	hmcn	273	1.40216e+06	194.699
1	hmcn	263	1.39874e+06	188.027
1	hmcn	246	1.58755e+06	154.956
1	hmcn	263	1.52349e+06	172.63
1	hmcn	306	1.6236e+06	188.47
1	hmcn	366	2.06658e+06	177.104
2	hmcn	364	1.89729e+06	191.852
2	hmcn	245	1.81283e+06	135.148
2	hmcn	425	2.52447e+06	168.352
2	hmcn	322	1.92498e+06	167.275
2	hmcn	262	2.007e+06	130.543
2	hmcn	371	2.22339e+06	166.862
2	hmcn	382	2.0938e+06	182.444
2	hmcn	332	2.09125e+06	158.757
2	hmcn	353	2.00336e+06	176.204
2	hmcn	385	1.97211e+06	195.222
3	hmcn	358	1878000	190.628
3	hmcn	480	2486000	193.081
3	hmcn	472	2453000	192.417
3	hmcn	433	2486000	174.175
3	hmcn	525	2109000	248.933
3	hmcn	460	2040000	225.49
3	hmcn	418	1945000	214.91
3	hmcn	390	1713000	227.671
3	hmcn	418	1973000	211.86

## Sheet: S5 Fig
Condition	Ectopic piwi-1	Ectopic zfp-1	Ectopic %zfp-1/piwi-1	Normal piwi-1	Normal zfp-1	Normal %zfp-1/piwi-1		Condition	Ectopic piwi-1	Ectopic hnf4	Ectopic %hnf4-1/piwi-1	Normal piwi-1	Normal hnf4	Normal %hnf4/piwi-1		Condition	Ectopic piwi-1	Ectopic tgs-1	Ectopic %tgs-1/piwi-1	Normal piwi-1	Normal tgs-1	Normal %tgs-1/piwi-1
Control	0	0	N/A	373	143	38.3378		Control	0	0	N/A	192	72	37.5		Control	0	0	N/A	376	105	27.9255
Control	0	0	N/A	161	61	37.8882		Control	0	0	N/A	374	163	43.5829		Control	0	0	N/A	395	75	18.9873
Control	0	0	N/A	321	105	32.7103		Control	0	0	N/A	329	103	31.307		Control	0	0	N/A	345	98	28.4058
Control	0	0	N/A	310	108	34.8387		Control	0	0	N/A	342	124	36.2573		Control	0	0	N/A	395	71	17.9747
Control	0	0	N/A	322	135	41.9255		Control	0	0	N/A	323	123	38.0805		Control	0	0	N/A	299	71	23.7458
Control	0	0	N/A	258	74	28.6822		Control	0	0	N/A	338	154	45.5621		Control	0	0	N/A	302	34	11.2583
Control	0	0	N/A	307	103	33.5505		Control	0	0	N/A	233	54	23.176		Control	0	0	N/A	319	106	33.2288
Control	0	0	N/A	280	109	38.9286		Control	0	0	N/A	355	127	35.7746		Control	0	0	N/A	402	106	26.3682
Control	0	0	N/A	325	115	35.3846		Control	0	0	N/A	353	136	38.5269		Control	0	0	N/A	379	108	28.496
Control	0	0	N/A	234	92	39.3162		Control	0	0	N/A	358	152	42.4581		Control	0	0	N/A	388	98	25.2577
megf6	74	37	50	371	142	38.2749		megf6	171	70	40.9357	301	94	31.2292		megf6	78	19	24.359	301	70	23.2558
megf6	56	18	32.1429	186	78	41.9355		megf6	60	18	30	203	66	32.5123		megf6	179	36	20.1117	359	121	33.7047
megf6	121	35	28.9256	147	86	58.5034		megf6	158	63	39.8734	282	80	28.3688		megf6	80	6	7.5	315	62	19.6825
megf6	95	41	43.1579	177	70	39.548		megf6	33	17	51.5152	289	79	27.3356		megf6	158	40	25.3165	316	104	32.9114
megf6	112	33	29.4643	377	166	44.0318		megf6	75	28	37.3333	298	100	33.557		megf6	34	3	8.82353	215	68	31.6279
megf6	102	48	47.0588	345	188	54.4928		megf6	108	36	33.3333	344	119	34.593		megf6	113	19	16.8142	329	84	25.5319
megf6	117	32	27.3504	317	129	40.694		megf6	117	53	45.2991	401	141	35.1621		megf6	11	2	18.1818	401	118	29.4264
megf6	88.5	37	41.8079	351	129	36.7521		megf6	69	41	59.4203	375	119	31.7333		megf6	165	24	14.5455	288	108	37.5
hmcn	36	21	58.3333	255	110	43.1373		megf6	83	48	57.8313	312	124	39.7436		megf6	93	15	16.129	357	84	23.5294
hmcn	127	31	24.4094	231	115	49.7835		megf6	164	70	42.6829	357	131	36.6947		megf6	109	11	10.0917	378	71	18.7831
hmcn	101	34.3333	33.9934	367	175	47.6839		hmcn	71	27	38.0282	342	107	31.2865		megf6	239	27	11.2971
hmcn	52	22	42.3077	296	131	44.2568		hmcn	82	30	36.5854	340	99	29.1176		hmcn	146	23	15.7534	413	146	35.3511
hmcn	180	77	42.7778	315	174	55.2381		hmcn	135	71	52.5926	421	109	25.8907		hmcn	84	18	21.4286	387	126	32.5581
hmcn	90	21	23.3333	327	165	50.4587		hmcn	212	68	32.0755	350	120	34.2857		hmcn	157	35	22.293	345	134	38.8406
hmcn	145	62	42.7586	393	202	51.3995		hmcn	102	30	29.4118	293	118	40.273		hmcn	117	20	17.094	351	149	42.4501
hmcn	83	38	45.7831	316	162	51.2658		hmcn	173	57	32.948	325	124	38.1538		hmcn	239	48	20.0837	360	92	25.5556
								hmcn	123	54	43.9024	394	155	39.3401		hmcn	101	22	21.7822	195	105	53.8462
								hmcn	136	44	32.3529	321	85	26.4798		hmcn	138	27	19.5652	360	142	39.4444
								hmcn	53	36	67.9245	259	88	33.9768		hmcn	174	26	14.9425	189	101	53.4392
								hmcn	223	114	51.1211	388	192	49.4845		hmcn	115	21	18.2609
																hmcn	91	22	24.1758

## Sheet: S7B Fig
Condition	Collagen+ cells	Cells/mm^2
Control	163	3041.04
Control	188	3507.46
Control	190	3544.78
Control	137	2555.97
Control	181	3376.87
Control	193	3600.75
Control	179	3339.55
Control	169	3152.99
Control	147	2742.54
Control	169	3152.99
megf6	210	3917.91
megf6	183	3414.18
megf6	258	4813.43
megf6	277	5167.91
megf6	211	3936.57
megf6	255	4757.46
megf6	156	2910.45
hmcn	249	4645.52
hmcn	203	3787.31
hmcn	228	4253.73
hmcn	198	3694.03
hmcn	356	6641.79
hmcn	237	4421.64
hmcn	218	4067.16
hmcn	205	3824.63
hmcn	156	2910.45

## Sheet: S7D Fig
Trial	Condition	TUNEL cells	Area (um^2)	TUNEL/mm^2
1	megf6	171	2685000	63.6872
1	megf6	121	2040000	59.3137
1	megf6	84	2575000	32.6214
1	megf6	141	2255000	62.5277
1	megf6	59	2100000	28.0952
1	megf6	59	2145000	27.5058
1	megf6	130	1880000	69.1489
1	megf6	183	2480000	73.7903
2	megf6	75	1975330	37.9683
2	megf6	79	1395965	56.5917
2	megf6	74	1272070	58.1729
2	megf6	106	1174775	90.23
2	megf6	62	1252555	49.4988
1	hmcn	148	3010000	49.1694
1	hmcn	71	2550000	27.8431
1	hmcn	57	1440000	39.5833
1	hmcn	130	1880000	69.1489
1	hmcn	62	1355000	45.7565
1	hmcn	86	2315000	37.149
2	hmcn	39	1398315	27.8907
2	hmcn	123	2020000	60.8911
2	hmcn	119	1400090	84.9945
2	hmcn	82	1585540	51.7174
2	hmcn	108	1330685	81.1612
2	hmcn	106	1376530	77.0052
2	hmcn	70	1392720	50.2614
1	Control	111	2525000	43.9604
1	Control	39	1545000	25.2427
1	Control	61	1550000	39.3548
1	Control	61	2380000	25.6303
1	Control	89	1870000	47.5936
1	Control	126	2275000	55.3846
2	Control	53	1987420	26.6677
2	Control	88	1405415	62.615
2	Control	36	1334890	26.9685
2	Control	60	1408885	42.5869
2	Control	118	1124265	104.957
2	Control	31	1224220	25.3222
2	Control	71	1418430	50.0553
2	Control	50	1669915	29.9416

## Sheet: Fig 5E
Trial	Condition	Lesioned area (um^2)	Total area (um^2)	% Lesioned		Trial	Condition	Lesioned area (um^2)	Total area (um^2)	% Lesioned
1	megf6 irradiated	2034	589976	0.34476		1	megf6 no irrad	8292	463259	1.78993
1	megf6 irradiated	2100	772609	0.271806		1	megf6 no irrad	24703	443817	5.56603
1	megf6 irradiated	861	610377	0.14106		1	megf6 no irrad	11143	341290	3.26497
1	megf6 irradiated	3702	517019	0.716028		1	megf6 no irrad	13712	385044	3.56115
1	megf6 irradiated	6584	345255	1.907		1	megf6 no irrad	14060	636482	2.20902
1	megf6 irradiated	4590	192079	2.38964		1	megf6 no irrad	21328	449173	4.74828
1	megf6 irradiated	10808	280222	3.85694		1	megf6 no irrad	18673	683731	2.73104
1	megf6 irradiated	2959	692841	0.427082		1	megf6 no irrad	9782	211781	4.61892
1	megf6 irradiated	2901	811082	0.35767		2	megf6 no irrad	3833	992083	0.386359
1	megf6 irradiated	2246	856705	0.262167		2	megf6 no irrad	11185	822109	1.36053
2	megf6 irradiated	2928	906824	0.322885		2	megf6 no irrad	3072	912522	0.336649
2	megf6 irradiated	5705	882725	0.646294		2	megf6 no irrad	1770	1276934	0.138613
2	megf6 irradiated	6799	856674	0.793651		2	megf6 no irrad	2186	1010825	0.216259
2	megf6 irradiated	1550	793575	0.195319		2	megf6 no irrad	5687	737056	0.771583
2	megf6 irradiated	3563	1105370	0.322336		2	megf6 no irrad	8618	685403	1.25736
2	megf6 irradiated	6768	808741	0.836856		2	megf6 no irrad	3179	874609	0.363477
2	megf6 irradiated	2350	824939	0.28487		3	megf6 no irrad	5933	1466114	0.404675
2	megf6 irradiated	5762	982618	0.586393		3	megf6 no irrad	9354	2022457	0.462507
3	megf6 irradiated	687	1648286	0.0416797		3	megf6 no irrad	2816	1739694	0.161868
3	megf6 irradiated	854	1292862	0.066055		3	megf6 no irrad	3723	2038154	0.182665
3	megf6 irradiated	950	1475467	0.0643864		3	megf6 no irrad	3304	1706852	0.193573
3	megf6 irradiated	1854	1509679	0.122808		3	megf6 no irrad	3122	1746497	0.178758
3	megf6 irradiated	1262	953575	0.132344		3	megf6 no irrad	388	1240073	0.0312885
3	megf6 irradiated	1473	1826556	0.0806436		3	megf6 no irrad	654	1826066	0.0358147
3	megf6 irradiated	951	1266156	0.0751092		3	megf6 no irrad	5646	1442364	0.391441
1	hmcn irradiated	1629	716432	0.227377		1	hmcn no irrad	5551	524388	1.05857
1	hmcn irradiated	3097	393159	0.787722		1	hmcn no irrad	6174	535139	1.15372
1	hmcn irradiated	3028	953258	0.317647		1	hmcn no irrad	4618	443962	1.04018
1	hmcn irradiated	3358	656624	0.511404		1	hmcn no irrad	9095	524333	1.73458
1	hmcn irradiated	8266	567768	1.45588		1	hmcn no irrad	8935	1116358	0.80037
1	hmcn irradiated	2982	687617	0.433672		2	hmcn no irrad	5500	913026	0.602392
1	hmcn irradiated	9140	568952	1.60646		2	hmcn no irrad	3494	692314	0.504684
1	hmcn irradiated	759	647655	0.117192		2	hmcn no irrad	11723	803800	1.45845
1	hmcn irradiated	2265	709760	0.319122		2	hmcn no irrad	23052	994775	2.31731
1	hmcn irradiated	2264	478136	0.473505		2	hmcn no irrad	17676	541522	3.26413
1	hmcn irradiated	2817	693196	0.406379		2	hmcn no irrad	14080	896886	1.56988
1	hmcn irradiated	1948	710259	0.274266		2	hmcn no irrad	8715	780569	1.11649
2	hmcn irradiated	645	548934	0.1175		2	hmcn no irrad	8872	649003	1.36702
2	hmcn irradiated	7466	636436	1.1731		3	hmcn no irrad	8860	1343091	0.659672
2	hmcn irradiated	9162	768126	1.19277		3	hmcn no irrad	2023	1429468	0.141521
2	hmcn irradiated	6330	1023505	0.618463		3	hmcn no irrad	15865	1580321	1.00391
2	hmcn irradiated	8523	587617	1.45043		3	hmcn no irrad	2723	1926902	0.141315
2	hmcn irradiated	9621	862026	1.11609		3	hmcn no irrad	8291	1507116	0.550124
2	hmcn irradiated	3516	700718	0.501771		3	hmcn no irrad	5878	1498722	0.392201
3	hmcn irradiated	993	1522350	0.0652281
3	hmcn irradiated	2517	1865375	0.134933
3	hmcn irradiated	2815	1313074	0.214382
3	hmcn irradiated	4727	1526599	0.309643
3	hmcn irradiated	681	1551003	0.0439071
3	hmcn irradiated	3259	1086711	0.299896
3	hmcn irradiated	1454	1139658	0.127582

## Sheet: Fig 6D
Condition	Tissue	Worm	Min width (um)	Max width (um)
megf6	New	1	0.3	0.5
megf6	Old	1	0.4	1
megf6	New	2	0.14	0.42
megf6	Old	2	0.24	0.42
megf6	New	3	0.19	0.59
megf6	Old	3	0.495	1.04
Control	New	1	1.2	1.7
Control	Old	1	1.19	2.21
Control	New	2	1.88	2.68
Control	Old	2	0.63	0.95
Control	New	3	1.47	1.97
Control	Old	3	1.05	2.15
hmcn	New	1	0.48	1.69
hmcn	Old	1	0.33	1.07
hmcn	New	2	0.18	0.35
hmcn	Old	2	0.34	1.38
hmcn	New	3	0.25	0.38
hmcn	Old	3	0.74	2.08
